# Supplementary material for: Genotypes and haplotypes in the insulin-like growth factors, their receptors and binding proteins in relation to plasma metabolic levels and mammographic density
Source: BMC Med Genomics. 2010 Mar 19;3:9. doi: 10.1186/1755-8794-3-9 (PMC2853484; doi:10.1186/1755-8794-3-9)
Supplement: Additional file 1 — Haplotype analysis stratified by current HT use. Associations of the common haplotypes with IGF1, IGFBP3 and mammographic density levels stratified by current HT use. [file 1755-8794-3-9-S1.XLS]

## Sheet: Sheet1
Current HT users		IGF1 level	IGFBP3 level	IGFratio	PDENboxcox	ABDENboxcox
IGF1
Haplotype	Frequency	p-value	p-value	p-value	p-value	p-value
1. CG	0.09490	0.1219	0.3873	0.1913	0.6427	0.9555
2. CA	0.22268	0.4679	0.0968	0.1782	0.8978	0.9776
3. TA	0.63014	0.5387	0.7018	0.0565	0.9660	0.5053
4. TG	0.05228	0.4944	0.2504	0.9214	0.4535	0.1439
Global association		0.3976	0.2876	0.2518	0.8522	0.5117
IGF2
Haplotype	Frequency	p-value	p-value	p-value	p-value	p-value
1. TG	0.33323	0.0112	0.8501	0.0052	0.9663	0.8901
2. CG	0.28817	0.7290	0.2706	0.2614	0.5640	0.3282
3. TA	0.30190	0.2844	0.7782	0.5182	0.4749	0.2534
4. CA	0.07670	0.0011	0.0730	0.0648	0.7246	0.5542
Global association		0.0048	0.2282	0.0394	0.8848	0.6262
IGF1R
Haplotype	Frequency	p-value	p-value	p-value	p-value	p-value
1. GGAGATGT	0.11012	0.6563	0.8098	0.5256	0.4780	0.4310
2. GGAGATAG	0.10101	0.0772	0.6412	0.0936	0.4562	0.6239
3. GGAGACGT	0.11925	0.7626	0.6978	0.5733	0.5906	0.6480
4. GGAAGCAG	0.05133	0.4913	0.7193	0.3297	0.8369	0.7753
5. GGAGACAG	0.08880	0.8123	0.4810	0.3479	0.2996	0.5989
Global association		0.3637	0.9029	0.2485	0.7580	0.9147
IGF2R
Haplotype	Frequency	p-value	p-value	p-value	p-value	p-value
1. GAATACC	0.07013	0.7907	0.3831	0.2320	0.5556	0.4664
2. AGGCGCC	0.27946	0.1284	0.8579	0.0649	0.8623	0.8078
3. GAGCGTC	0.06144	0.8951	0.4026	0.6172	0.9766	0.7003
4. GAATGCC	0.11360	0.1035	0.0917	0.5339	0.4646	0.6433
5. AGATGCC	0.25907	0.0637	0.3975	0.1730	0.4472	0.4238
6. AGATACC	0.07700	0.0468	0.0746	0.7336	0.6399	0.9008
7. GAGCGCT	0.05188	0.2023	0.7381	0.3635	0.8605	0.9104
Global association		0.0931	0.3578	0.5098	0.9606	0.9672
IGFals
Haplotype	Frequency	p-value	p-value	p-value	p-value	p-value
1. CTC	0.07513	0.9466	0.8964	0.9862	0.9928	0.8924
2. CCC	0.70523	0.1870	0.5946	0.2548	0.3173	0.4770
3. CCT	0.21738	0.1734	0.7706	0.1383	0.2099	0.3217
Global association		0.3857	0.9452	0.3275	0.4515	0.6125
IGFBP3
Haplotype	Frequency	p-value	p-value	p-value	p-value	p-value
1. AG	0.17080	0.9717	0.3833	0.5014	0.2985	0.3816
2. AC	0.82306	0.9656	0.4220	0.5814	0.4115	0.5423
Global association		0.9717	0.3833	0.5014	0.2985	0.3816
