# Supplementary material for: Genotypes and haplotypes in the insulin-like growth factors, their receptors and binding proteins in relation to plasma metabolic levels and mammographic density
Source: BMC Med Genomics. 2010 Mar 19;3:9. doi: 10.1186/1755-8794-3-9 (PMC2853484; doi:10.1186/1755-8794-3-9)
Supplement: Additional file 2 — Haplotype analysis stratified by never/past HT use. Associations of the common haplotypes with IGF1, IGFBP3 and mammographic density levels stratified by never past HT use. [file 1755-8794-3-9-S2.XLS]

## Sheet: Sheet1
Never/past HT users		IGF1 level	IGFBP3 level	IGFratio	PDENboxcox	ABDENboxcox
IGF1
Haplotype	Frequency	p-value	p-value	p-value	p-value	p-value
1. CG	0.12673	0.7721	0.8803	0.9686	0.3266	0.2583
2. CA	0.21224	0.1749	0.8104	0.0935	0.4752	0.6031
3. TA	0.61245	0.6206	0.9348	0.3911	0.4133	0.5658
4. TG	0.04858	0.2537	0.6457	0.1912	0.2820	0.1271
Global association		0.4683	0.9705	0.2971	0.4656	0.2818
IGF2
Haplotype	Frequency	p-value	p-value	p-value	p-value	p-value
1. TG	0.35104	0.8659	0.9345	0.9613	0.1648	0.3001
2. CG	0.26352	0.6899	0.3343	0.6472	0.3728	0.3659
3. TA	0.26845	0.4284	0.9350	0.3122	0.9405	0.7504
4. CA	0.11698	0.1261	0.2194	0.4518	0.3689	0.3842
Global association		0.2786	0.4505	0.6651	0.5398	0.6419
IGF1R
Haplotype	Frequency	p-value	p-value	p-value	p-value	p-value
1. GGAGATGT	0.09271	0.5184	0.3785	0.9830	0.4638	0.5384
2. GGAGATAG	0.07590	0.3968	0.0660	0.7267	0.3592	0.4056
3. GGAGACGT	0.13436	0.9310	0.7015	0.6464	0.7911	0.9179
4. GGAAGCAG	0.04894	0.9523	0.5311	0.8849	0.6729	0.8562
5. GGAGACAG	0.10686	0.9469	0.9057	0.8972	0.3545	0.2963
Global association		0.8757	0.3048	0.9970	0.5721	0.6319
IGF2R
Haplotype	Frequency	p-value	p-value	p-value	p-value	p-value
1. GAATACC	0.05947	0.0353	0.0162	0.6714	0.2321	0.0852
2. AGGCGCC	0.27986	0.6724	0.1855	0.5560	0.7252	0.7431
3. GAGCGTC	0.06317	0.8761	0.6086	0.8140	0.8361	0.7588
4. GAATGCC	0.11287	0.8820	0.6460	0.6785	0.5531	0.4353
5. AGATGCC	0.24032	0.2031	0.1104	0.8861	0.3359	0.7428
6. AGATACC	0.06749	0.8584	0.9716	0.6940	0.7871	0.9058
7. GAGCGCT	0.06651	0.9600	0.5990	0.9363	0.0192	0.0266
Global association		0.2256	0.0641	0.9940	0.2558	0.1752
IGFals
Haplotype	Frequency	p-value	p-value	p-value	p-value	p-value
1. CTC	0.09452	0.9784	0.0309	0.1889	0.3988	0.6116
2. CCC	0.69535	0.4304	0.7848	0.5236	0.4818	0.6116
3. CCT	0.20935	0.3723	0.0639	0.8156	0.8464	0.8129
Global association		0.6680	0.0291	0.4218	0.6651	0.8364
IGFBP3
Haplotype	Frequency	p-value	p-value	p-value	p-value	p-value
1. AG	0.18006	0.0925	0.0004	0.2294	0.9920	0.3924
2. AC	0.81781	0.1027	0.0003	0.1880	0.8599	0.3203
Global association		0.0925	0.0004	0.2294	0.9920	0.3924
