# Supplementary material for: Genotypes and haplotypes in the insulin-like growth factors, their receptors and binding proteins in relation to plasma metabolic levels and mammographic density
Source: BMC Med Genomics. 2010 Mar 19;3:9. doi: 10.1186/1755-8794-3-9 (PMC2853484; doi:10.1186/1755-8794-3-9)
Supplement: Additional file 3 — IGF haplotype association stratified by age and BMI. Significant association of IGF1 haplotype 4 with ABDEN stratified by age and BMI tertiles. [file 1755-8794-3-9-S3.XLS]

## Sheet: Sheet1
IGF1			ABDEN
Haplotype	rs6220	rs2162679	Tertile	Age	p-value	BMI	p-value
4	T	G	1	<59	0.8158	<24.9158	0.9698
			2	>=59 to <64	0.0976	>=24.9158 to <28.7805	0.0989
			3	>=64	0.0879	>=28.7805	0.1073
