# Supplementary material for: Genotypes and haplotypes in the insulin-like growth factors, their receptors and binding proteins in relation to plasma metabolic levels and mammographic density
Source: BMC Med Genomics. 2010 Mar 19;3:9. doi: 10.1186/1755-8794-3-9 (PMC2853484; doi:10.1186/1755-8794-3-9)
Supplement: Additional file 4 — Associations of single SNPs with IGF1, IGFBP3 levels, IGFratio, and mammographic density. PDEN-Percent Density, ABDEN-Absolute density. LSMEANS-Least squares Means. Measurements of mammographic density are boxcox transformed. [file 1755-8794-3-9-S4.XLS]

## Sheet: Sheet1
Gene	Order of occurence on chromosome	Gene ID	SNP ID	Allele 1 frequency Allele 2 frequency	A1/A1 N= (%) A1/A2 N= (%) A2/A2 N= (%)	IGF1 LSMEANS	P-value for genotype association with IGF1 levels	IGF1 trend p-value	IGFBP3 LSMEANS	P-value for genotype association with IGFBP3 levels	IGFBP3 trend p-value	IGFratio LSMEANS	P-value for genotype association with IGFratio levels	IGFratio trend p-value	PDEN LSMEANS	P-value for genotype association with PDEN	PDEN trend p-value	ABDEN LSMEANS	P-value for genotype association with ABDEN	ABDEN trend p-value
IGF1	1	IGF1-02	rs6220	T= 0.66703 C= 0.33297	C/C = 104 (11.2) T/C = 410 (44.2) T/T = 414 (44.6 )	228.794538 224.083569 221.376975	C/C = 0.3651 T/C = 0.6034 T/T = -	0.3568	4409.208498 4332.192603 4325.345624	C/C = 0.4413 T/C = 0.9210 T/T = -	0.5341	0.193880 0.194584 0.192954	C/C = 0.8802 T/C = 0.6758 T/T = -	0.7569	8.420803 9.897281 9.818354	C/C = 0.0856 T/C = 0.8784 T/T = -	0.2251	14.816061 17.041429 16.792477	C/C = 0.1314 T/C = 0.7647 T/T = -	0.3236
	2	IGF1-04	rs2162679	G= 0.16772 A= 0.83228	G/G = 22 (2.3) G/A = 275 (28.9) A/A = 654 (68.8)	215.353065 218.686234 224.992534	G/G = 0.5488 G/A = 0.2384 A/A = -	0.2056	4102.464140 4357.195733 4330.723549	G/G = 0.2855 G/A = 0.7096 A/A = -	0.8211	0.202565 0.188851 0.195301	G/G = 0.5458 G/A = 0.1072 A/A = -	0.3076	9.387797 9.627498 9.711560	G/G = 0.8405 G/A = 0.8749 A/A = -	0.8187	17.206517 16.708536 16.570944	G/G = 0.8062 G/A = 0.8728 A/A = -	0.8001
IGF2	1	IGF2-02	rs734351	T= 0.62393 C= 0.37607	C/C = 129 (13.8) T/C = 443 (47.5) T/T = 360 (38.6)	231.700386 223.298586 220.944296	C/C = 0.1619 T/C = 0.6561 T/T = -	0.2015	4318.783581 4348.113044 4328.873081	C/C = 0.9214 T/C = 0.7844 T/T = -	0.9800	0.201855 0.193980 0.191098	C/C = 0.0621 T/C = 0.4659 T/T = -	0.0795	9.435882 10.028727 9.335732	C/C = 0.8957 T/C = 0.1885 T/T = -	0.5498	16.130520 17.140852 16.203810	C/C = 0.9527 T/C = 0.2709 T/T = -	0.7140
	2	IGF2-03	rs3213216	G= 0.61645 A= 0.38355	A/A = 131 (14.0) G/A = 456 (48.7) G/G = 349 (37.3)	228.553393 224.028072 218.226897	A/A = 0.1747 G/A = 0.2709 G/G = -	0.1376	4409.657416 4338.007912 4282.942655	A/A = 0.2130 G/A = 0.4348 G/G = -	0.2008	0.194120 0.194376 0.192333	A/A = 0.7554 G/A = 0.6074 G/G = -	0.6629	10.263199 9.569421 9.616533	A/A = 0.3972 G/A = 0.9291 G/G = -	0.5193	17.457489 16.350082 16.585875	A/A = 0.4780 G/A = 0.7820 G/G = -	0.6407
IGF1R	1	IGF1R-05	rs2137680	G= 0.70768 A= 0.29232	A/A = 92 (9.7) G/A = 372 (39.1) G/G = 487 (51.2)	217.992383 228.592738 220.459622	A/A = 0.7713 G/A = 0.1119 G/G = -	0.5321	4225.606145 4373.490458 4327.649819	A/A = 0.3667 G/A = 0.5014 G/G = -	0.7633	0.195805 0.196470 0.191600	A/A = 0.5080 G/A = 0.2040 G/G = -	0.2515	9.646736 9.548271 9.850173	A/A =0.8094 G/A =0.5539 G/G = -	0.6278	16.435828 16.245701 17.021855	A/A = 0.6657 G/A = 0.3442 G/G = -	0.4189
	2	IGF1R-18	rs2175795	G= 0.70952 A= 0.29048	A/A = 90 (9.5) G/A = 369 (39.0) G/G = 486 (51.4)	218.001326 228.362361 220.200928	A/A = 0.7974 G/A = 0.1117 G/G = -	0.5099	4183.674205 4370.167977 4327.356000	A/A = 0.2071 G/A = 0.5301 G/G = -	0.5635	0.197411 0.196514 0.191356	A/A = 0.3459 G/A = 0.1803 G/G = -	0.1642	9.692912 9.494576 9.831203	A/A = 0.8711 G/A = 0.5107 G/G = -	0.6421	16.568264 16.163719 17.005126	A/A = 0.7501 G/A = 0.3073 G/G = -	0.4416
	3	IGF1R-06	rs907806	G= 0.09201 A= 0.90799	G/G = 15 (1.6) G/A = 145 (15.2) A/A = 791 (83.2)	243.079740 226.843648 222.239103	G/G = 0.2832 G/A = 0.4954 A/A = -	0.2561	4829.481627 4458.529866 4301.457745	G/G = 0.0403 G/A = 0.0785 A/A = -	0.0111	0.186989 0.190931 0.194466	G/G = 0.6057 G/A = 0.4831 A/A = -	0.3954	9.783674 9.906908 9.682057	G/G = 0.9581 G/A = 0.7375 A/A = -	0.7633	14.736675 17.186902 16.635540	G/G = 0.5423 G/A = 0.6098 A/A = -	0.9319
	4	IGF1R-04	rs3743258	G= 0.72569 A= 0.27431	A/A = 71 (7.5) G/A = 377 (39.9) G/G = 498 (52.6)	227.298447 224.057247 221.808059	A/A = 0.5639 G/A = 0.6590 G/G = -	0.5133	4440.351866 4339.652717 4308.088331	A/A = 0.2938 G/A = 0.6400 G/G = -	0.3235	0.192306 0.194692 0.193425	A/A = 0.8750 G/A = 0.7399 G/G = -	0.9252	10.438523 10.090925 9.397717	A/A = 0.2681 G/A = 0.1706 G/G = -	0.1170	17.438157 17.270490 16.217141	A/A = 0.4203 G/A = 0.1965 G/G = -	0.1878
	5	IGF1R-26	rs3743259	G= 0.30765 A= 0.69235	G/G = 86 (9.1) G/A = 407 (43.3) A/A = 448 (47.6)	227.233377 222.137698 223.132243	G/G = 0.6414 G/A = 0.8455 A/A = -	0.8240	4426.887844 4322.784657 4324.955586	G/G = 0.3832 G/A = 0.9745 A/A = -	0.5503	0.194257 0.193374 0.193759	G/G = 0.9396 G/A = 0.9198 A/A = -	0.9991	10.805789 10.000545 9.207663	G/G = 0.0671 G/A = 0.1186 A/A = -	0.0328	18.254669 17.206038 15.877919	G/G = 0.0914 G/A = 0.1052 A/A = -	0.0389
	6	IGF1R-03	rs2272037	C= 0.57354 T= 0.42646	T/T = 171 (18.1) C/T = 464 (49.1) C/C = 310 (32.8)	220.814249 224.474830 223.816195	T/T = 0.6740 C/T = 0.9046 C/C = -	0.7349	4302.416981 4335.252957 4366.154643	T/T = 0.4961 C/T = 0.6691 C/C = -	0.4887	0.193755 0.193717 0.193797	T/T = 0.9937 C/T = 0.9844 C/C = -	0.9909	9.194752 10.112010 9.320621	T/T = 0.8591 C/T = 0.1478 C/C = -	0.8562	16.207064 17.219119 15.994279	T/T = 0.8524 C/T = 0.1648 C/C = -	0.6281
	7	IGF1R-01	rs2229765	G= 0.56019 A= 0.43981	A/A = 184 (19.4) G/A = 465 (49.1) G/G = 298 (31.5)	213.809051 227.912175 222.199595	A/A = 0.2290 G/A = 0.3016 G/G = -	0.3802	4260.644802 4356.513705 4342.373925	A/A = 0.3795 G/A = 0.8476 G/G = -	0.4546	0.188564 0.196926 0.192602	A/A = 0.4391 G/A = 0.2954 G/G = -	0.6248	9.314492 9.276820 10.663908	A/A = 0.0519 G/A = 0.0117 G/G = -	0.0265	15.914559 16.148680 17.957342	A/A = 0.0682 G/A = 0.0415 G/G = -	0.0434
	8	IGF1R-07	rs2016347	T= 0.52784 G= 0.47216	G/G = 202 (21.2) T/G = 495 (52.0) T/T = 255 (26.8)	221.899176 223.837216 222.745263	G/G = 0.9041 T/G = 0.8498 T/T = -	0.9237	4361.390334 4354.449126 4270.875418	G/G = 0.3313 T/G = 0.2749 T/T = -	0.3061	0.192148 0.193088 0.196213	G/G = 0.4379 T/G = 0.4679 T/T = -	0.4220	8.971330 9.503061 10.718326	G/G = 0.0121 T/G = 0.0332 T/T = -	0.0100	15.435012 16.446818 18.091805	G/G = 0.0179 T/G = 0.0738 T/T = -	0.0160
IGF2R	1	IGF2R-05	rs1570070	A= 0.63097 G= 0.36903	G/G = 132 (14.0) A/G = 432 (45.8) A/A = 379 (40.2)	222.638281 223.916504 222.325485	G/G = 0.9668 A/G = 0.7617 A/A = -	0.8827	4408.668272 4299.501522 4339.172580	G/G = 0.4856 A/G = 0.5687 A/A = -	0.7325	0.190130 0.196489 0.192061	G/G = 0.7310 A/G = 0.2591 A/A = -	0.8805	9.486512 9.598251 9.806614	G/G = 0.6701 A/G = 0.6909 A/A = -	0.6241	16.415877 16.498150 16.788923	G/G = 0.7581 A/G = 0.7307 A/A = -	0.7071
	2	IGF2R-01	rs894817	G= 0.68873 A= 0.31127	A/A = 97 (10.6) G/A = 375 (41.0) G/G = 442 (48.4)	218.180110 220.044936 225.033016	A/A = 0.4073 G/A = 0.3364 G/G = -	0.2773	4319.705592 4302.097350 4360.740914	A/A = 0.7093 G/A = 0.3963 G/G = -	0.4886	0.190243 0.192900 0.193636	A/A = 0.5838 G/A = 0.8500 G/G = -	0.6173	10.486480 9.683566 9.664397	A/A = 0.3249 G/A = 0.9708 G/G = -	0.4544	17.931381 16.726862 16.611531	A/A = 0.3278 G/A = 0.8914 G/G = -	0.4280
	3	IGF2R-02	rs998075	G= 0.49840 A= 0.50160	G/G = 235 (25) G/A = 467 (49.7) A/A = 238 (25.3)	233.365157 222.718986 214.958679	G/G = 0.0072 G/A = 0.1901 A/A = -	0.0072	4443.124966 4324.092379 4252.918600	G/G = 0.0357 G/A = 0.3633 A/A = -	0.0359	0.196427 0.194707 0.189408	G/G = 0.1713 G/A = 0.2325 A/A = -	0.1698	9.568132 10.120840 9.069487	G/G = 0.4643 G/A = 0.0751 A/A = -	0.4590	16.073387 17.442138 15.792463	G/G = 0.7983 G/A = 0.0834 A/A = -	0.7901
	4	IGF2R-11	rs998074	C= 0.50211 T= 0.49789	T/T = 235 (24.8) C/T = 474 (50) C/C = 239 (25.2)	215.345824 222.169514 233.377994	T/T =0.0083 C/T = 0.0578 C/C = -	0.0083	4255.853620 4313.974239 4450.471132	T/T =0.0321 C/T = 0.0824 C/C = -	0.0320	0.189646 0.194807 0.196046	T/T =0.2113 C/T = 0.7798 C/C = -	0.2115	9.046190 10.153476 9.429398	T/T =0.5741 C/T = 0.2195 C/C = -	0.5808	15.725245 17.509541 15.950126	T/T =0.8382 C/T = 0.1018 C/C = -	0.8465
	5	IGF2R-04	rs629849	G= 0.86456 A= 0.13544	A/A = 21 (2.2) G/A = 211 (22.6) G/G = 702 (75.2)	223.201710 218.969538 224.156740	A/A = 0.9539 G/A = 0.3737 G/G = -	0.4555	4314.456970 4322.687004 4338.752836	A/A = 0.9121 G/A = 0.8364 G/G = -	0.8222	0.191607 0.190543 0.194598	A/A = 0.8093 G/A = 0.3548 G/G = -	0.3831	11.711571 8.813396 9.841260	A/A = 0.2581 G/A = 0.0782 G/G = -	0.4153	19.218450 15.173202 16.951443	A/A = 0.3951 G/A = 0.0587 G/G = -	0.2858
	6	IGF2R-07	rs2282140	C= 0.89504 T= 0.10496	T/T = 6 (0.6) C/T = 187 (19.7) C/C = 755 (79.6)	250.250342 227.048876 222.072193	T/T = 0.3573 C/T = 0.4157 C/C = -	0.2833	4537.366780 4375.895743 4320.964217	T/T = 0.5936 C/T = 0.4986 C/C = -	0.4167	0.200427 0.194327 0.193641	T/T = 0.7666 C/T = 0.8809 C/C = -	0.8090	10.063397 9.800851 9.693318	T/T = 0.9039 C/T = 0.8605 C/C = -	0.8377	17.232055 17.192037 16.578049	T/T = 0.8947 C/T = 0.5338 C/C = -	0.5332
	7	IGF2R-03	rs1803989	T= 0.09746 C= 0.90254	T/T = 10 (1.1) T/C = 164 (17.4) C/C = 770 (81.6)	235.262271 227.875231 221.685117	T/T = 0.5663 T/C = 0.3361 C/C = -	0.2725	4448.622277 4355.191482 4319.448456	T/T = 0.6808 T/C = 0.6746 C/C = -	0.5820	0.198773 0.197948 0.192863	T/T = 0.7385 T/C = 0.2909 C/C = -	0.2833	8.516442 10.292788 9.572028	T/T = 0.6551 T/C = 0.2593 C/C = -	0.4296	13.488473 17.881770 16.437358	T/T =0.4388 T/C = 0.1609 C/C = -	0.3764
IGFALS	1	IGFALS-05	rs9282731	T= 0.00105 C= 0.99895	T/T = 0 (0) T/C = 2 (0.2) C/C = 946 (99.8)	- 161.921568 223.381716	T/T = - T/C = 0.2442 C/C = -	0.2442	- 2716.928657 4337.313740	T/T = - T/C = 0.0205 C/C = -	0.0205	- 0.240761 0.193711	T/T = - T/C =0.2327 C/C = -	0.2327	- 6.913271 9.694368	T/T = - T/C = 0.5970 C/C = -	0.5970	- 14.898518 16.654675	T/T = - T/C = 0.8360 C/C = -	0.8360
	2	IGFALS-01	rs17559	T= 0.09057 C= 0.90943	T/T = 13 (1.4) T/C = 145 (15.4) C/C = 786 (83.3)	210.471319 225.943286 222.570006	T/T = 0.5598 T/C = 0.6156 C/C = -	0.9062	4328.093414 4477.276578 4306.494200	T/T = 0.9376 T/C = 0.0567 C/C = -	0.1040	0.181530 0.191264 0.194119	T/T = 0.4144 T/C = 0.5687 C/C = -	0.3704	9.756571 9.099188 9.812087	T/T = 0.9787 T/C = 0.2891 C/C = -	0.3698	16.824194 16.012004 16.804497	T/T = 0.9953 T/C = 0.4651 C/C = -	0.5448
	3	IGFALS-02	rs3751893	T= 0.21186 C= 0.78814	T/T = 41 (4.3) T/C = 318 (33.7) C/C = 585 (62.0)	203.772346 222.070321 225.263215	T/T = 0.0740 T/C = 0.5389 C/C = -	0.1339	4107.027517 4292.543092 4373.803696	T/T = 0.0928 T/C = 0.2367 C/C = -	0.0648	0.186262 0.194250 0.193986	T/T = 0.3915 T/C = 0.9460 C/C = -	0.6467	9.819025 9.880650 9.618368	T/T = 0.8674 T/C = 0.6132 C/C = -	0.6430	16.821725 16.858507 16.601189	T/T = 0.9094 T/C = 0.7584 C/C = -	0.7724
IGFBP3	1	IGFBP3-05	rs9282734	C= 0.00317 A= 0.99683	C/C = 0 (0) C/A = 6 (0.6) A/A = 941 (99.4)	- 222.807859 223.276054	C/C = - C/A = 0.9878 A/A = -	0.9878	- 4203.965916 4335.411104	C/C = - C/A = 0.7450 A/A = -	0.7450	- 0.197841 0.193751	C/C = - C/A = 0.8578 A/A = -	0.8578	- 9.212126 9.686634	C/C = - C/A = 0.8760 A/A = -	0.8760	- 17.326668 16.652327	C/C = - C/A = 0.8906 A/A = -	0.8906
	2	IGFBP3-04	rs2471551	G= 0.17766 C= 0.82234	G/G = 27 (2.9) G/C = 280 (29.8) C/C = 633 (67.3)	216.143027 218.087485 225.290873	G/G = 0.5319 G/C = 0.1789 C/C = -	0.1633	4078.69610 4184.61063 4403.86764	G/G = 0.0989 G/C = 0.0020 C/C = -	0.0009	0.200480 0.197045 0.191992	G/G = 0.4464 G/C = 0.2076 C/C = -	0.1608	10.027088 9.345877 9.790371	G/G = 0.8711 G/C = 0.4040 C/C = -	0.5667	16.033637 15.850826 16.958474	G/G = 0.6939 G/C = 0.1969 C/C = -	0.2192
